# Supplementary material for: Enhancing ‘meaningfulness’ of functional assessments: UK adaptation of the Amsterdam IADL questionnaire
Source: Int Psychogeriatr. 2020 Apr 15;33(1):39–50. doi: 10.1017/S1041610219001881 (PMC8482374; doi:10.1017/S1041610219001881)
Supplement: Supplementary file 1 [file S1041610219001881sup.zip]

Archive with 3 entries (3 files):
- S1041610219001881sup002.docx
- S1041610219001881sup003.docx
- S1041610219001881sup001.xlsx
