# Supplementary material for: Enhancing ‘meaningfulness’ of functional assessments: UK adaptation of the Amsterdam IADL questionnaire
Source: Int Psychogeriatr. 2020 Apr 15;33(1):39–50. doi: 10.1017/S1041610219001881 (PMC8482374; doi:10.1017/S1041610219001881)
Supplement: Supplementary file 1 [file S1041610219001881sup.zip › S1041610219001881sup001.xlsx]

## Sheet: Sheet1
	Appendix 1. Details of changes made to all IADL items for each step
	Step one - professional's review			Step one - informant and self-report review			Step two - applicability questionnaire				Pilot version
	Question wording	Summary of step one findings	Developer review discussion and decision	Question wording	Summary of step one findings	Developer review discussion and decision	Question wording	Median (<4 candidate for inclusion, >4 candidate for exclusion)	Summary of step two findings	Developer review discussion and decision/response	Question wording
	Did he/she carry out household duties?	Too broad and too vague. Meaning of question and question language considered to be confusing.	Discussed the reasons for not having examples and why broad questions are relevant. Change the language from "duties" to "chores".	Did he/she carry out household chores?	He/she makes the question seem impersonal.	Changed he/she to they for all questions.	Did they carry out household chores?	1	Candidate for inclusion.	Keep.	Did they carry out household chores?
	Did he/she do the shopping?	Query over whether this is done independently, with a list and the amount of shopping required.	Decided to keep this objective.	Did he/she do the shopping?	Unsure how to answer this if they go together.	Keep as is.	Did they do the shopping?	2	Candidate for inclusion.	Keep.	Did they do the shopping?
			Question missing that was in the original Dutch version but not in the translated version sent to the UK. Add this question.	Did he/she buy the correct amounts?	Sometimes does this but sometimes does not.	Needs to base this on the previous 4 weeks.	Did they buy the correct amounts?	N/A	Not compatible with the scale on the postal questionnaire so decisions about this question were based on the developer review.	Not in short version. Remove question.
			Question missing that was in the original Dutch version but not in the translated version sent to the UK. Add this question.	Did he/she buy the correct articles?	Items is a more common term to use than articles.	Language changed from "articles" to "items".	Did they buy the correct items?	N/A	Not compatible with the scale on the postal questionnaire so decisions about this question were based on the developer review.	In short version. Keep.	Did they buy the correct items?
			Question missing that was in the original Dutch version but not in the translated version sent to the UK. Add this question.	Did he/she pay?		Change to "pay for the shopping themselves" to clarify what the question is referring to.	Did they pay for the shopping themselves?	1	Candidate for inclusion.	Keep.	Did they pay for the shopping themselves?
	Did he/she do the cooking?	Unclear why this is being asked about in a broad sense. Unsure how to distinguish this from preparing hot and cold meals.	See previous note about broad questions. Clarify that this is a cognitively complex activity and distinguish it from other questions. Add "using multiple ingredients".	Did he/she cook using multiple ingredients?	Question is unclear.	Change question back to original wording.	Did they do the cooking?	1	Candidate for inclusion.	Keep.	Did they do the cooking?
			Question missing that was in the original Dutch version but not in the translated version sent to the UK. Add this question.	Did he/she measure out the ingredients needed to cook a meal?			Did they measure out the ingredients needed to cook a meal?	2	Candidate for inclusion. 6 missing answers for this question.	Not in the short version. Remove question.
	Did he/she prepare hot meals?	see notes from Q3.	Change the language to "making simple hot meals" to differentiate from cooking in the broader sense.	Did he/she make simple hot meals?			Did they make simple hot meals?	1	Candidate for inclusion.	Keep.	Did they make simple hot meals?
	Did he/she prepare cold meals?	Unclear what this meant.	Change the language to "making a sandwich or snack" to clarify what this is referring to more specifically.	Did he/she make a sandwich or snack?			Did they make a sandwich or snack?	1	Candidate for inclusion.	Keep.	Did they make a sandwich or snack?
	Did he/she cook using a recipe?	Confusion over what this is measuring cognitively.	Remove question as not in the translated versions provided for the UK version.
	Did he/she operate the coffee maker?	Not thought to be culturally relevant to people in the UK. Most people do not own coffee makers.	Change question wording to "making a cup of tea or coffee" to make it more relevant to the UK.	Did he/she make a cup of tea or coffee?			Did they make a cup of tea or coffee?	1	Candidate for inclusion.	Keep.	Did they make a cup of tea or coffee?
	Did he/she operate the microwave oven?	The term operating was considerd to be an uncommon term. The full term microwave oven not commonly used in UK.	Change all questions with the term "operating" to "using". Amend "Microwave oven" to "microwave".	Did he/she use the microwave?			Did they use the microwave?	1	Candidate for inclusion.	Keep.	Did they use the microwave?
										Add question in order to provide additional details about specific IADL.	Did they use various functions of the microwave?
	Did he/she operate the cooker top?	Hob is a more common term than cooker top.	Amend "cooker top" to "hob". Change "operating" to "using".	Did he/she use the hob?			Did they use the hob?	1	Candidate for inclusion.	Keep.	Did they use the hob?
		Suggestion that grill needs to be added as this is often used instead of the main oven.	Add question.	Did he/she use the grill?			Did they use the grill?	2	Candidate for inclusion.	Keep.	Did they use the grill?
	Did he/she operate the oven?		Change "operating" to "using".	Did he/she use the oven?			Did they use the oven?	2	Candidate for inclusion.	Keep.	Did they use the oven?
	Did he/she operate kitchen appliances?	Unsure what this question meant and felt it was too broad.	See previous comment about broad questions. Suggestion to change language to "household appliances" as this is closer to original meaning. Change "operating" to "using".	Did he/she use household appliances?			Did they use household appliances?	1	Candidate for inclusion.	Keep.	Did they use household appliances?
	Did he/she operate appliances for cleaning?	Felt that this was repetition of previous items.	Remove question.
	Operating the dishwasher	Need to add an option to say "I do not have one"	Add I do not have one to the scale. Change "operating" to "using".	Did he/she use the dishwasher?			Did they use the dishwasher?	6	Candidate for exclusion.	Not considered to be relevant at the current time as a lot of older adults do not have dishwashers. Remove question.
	Did he/she operate the washing machine?	Difference between large and small loads, familiarity with the machine, what about adjusting the settings?	Decided to keep the question as it is and just change "operating" to "using".	Did he/she use the washing machine?			Did they use the washing machine?	2	Candidate for inclusion.	Keep.	Did they use the washing machine?
	Did he/she make minor repairs to the house?	Felt that this was unclear and needs examples.	See previous comment about examples. Change the language to "doing basic household maintenance"	Did he/she do basic household maintenance?			Did they do basic household maintenance?	3	Candidate for inclusion.	Keep.	Did they do basic household maintenance?
	Did he/she think about household finances?	Felt that the word thinking was confusing.	Change language to "awareness of household budget".	Did he/she have awareness of the household budget?			Did they have awareness of the household budget?	1	Candidate for inclusion. Difficult for informant or self-report to recognize awareness. 6 missing answers for this question and people not clear what the question means.	Not in short version. Remove question.
	Did he/she pay bills?	Felt that this needed to be distinguished from direct debit payments.	Discussed possible changes to this question but decided to keep as it is and see how informant and self-report participants respond.	Did he/she pay bills?	Direct debit is done automatically. Do this as and when needed.	Difficult to answer if bills are paid by direct debit but decided to leave this in for the applicability questionnaire to see how participants respond.	Did they pay bills?	3	Candidate for inclusion.	Due to ambiguity over Direct Debit people found this question difficult to answer. 7 missing answers. Left in because in short version.	Did they pay bills?
	Did he/she manage the household budget?	Felt this was the same as Q20. There is a range of activities here that have differeing levels of complexity. Felt the question needed to be more specific.	Keep as is and make changes to similar questions Q17 and Q20.	Did he/she manage the household budget?			Did they manage the household budget?	1	Candidate for inclusion.	Keep.	Did they manage the household budget?
	Did he/she manage the household finances?	Suggestion that this was repetition of previous questions.	Remove question and replace with question about household paperwork (see Q21)
			Question missing that was in the original Dutch version but not in the translated version sent to the UK. Add this question.	Did he/she deal with household paperwork?			Did they deal with household paperwork?	2	Candidate for inclusion.	Keep.	Did they deal with household paperwork?
	Did he/she use electronic banking?	Query why you also need Q23.	Q23 add detail - can do electronic banking but may require help logging on.	Did he/she use electronic banking?	Internet banking is a more common term in UK.	Change from "electronic" to to "internet".	Did they use internet banking?	6	Candidate for exclusion.	Despite not being done in this population, this is useful for younger populations and will become more relevant in future years. Included in short version.	Did they use internet banking?
	Did he/she log in to do electronic banking?			Did he/she log in to do electronic banking?	Internet banking is a more common term in UK.	Change from "electronic" to to "internet".	Did they log in to do internet banking?	6	Candidate for exclusion.	Despite not being done in this population, this is useful for younger populations and will become more relevant in future years.	Did they log in to do internet banking?
	Did he/she use electronic banking to make payments?			Did he/she use electronic banking to make payments?	Internet banking is a more common term in UK.	Change from "electronic" to to "internet".	Did they use internet banking to make payments?	6	Candidate for exclusion.	Despite not being done in this population, this is useful for younger populations and will become more relevant in future years.	Did they use internet banking to make payments?
	Did he/she use a PIN code?	Not a common term in the UK change to "PIN number". Add extra detail e.g. use a pin code in a shop.	Keep question broad but change language to "PIN number".	Did he/she use a PIN number?			Did they use a PIN number?	2	Candidate for inclusion.	Keep.	Did they use a PIN number?
	Did he/she use a cash machine?			Did he/she use a cash machine?			Did they use a cash machine?	2	Candidate for inclusion.	Keep.	Did they use a cash machine?
	Did he/she use cash?	Too vague.	Change to "pay with cash".	Did he/she pay with cash?	Depends on whether this is small amounts or large amounts.		Did they pay with cash?	2	Candidate for inclusion.	Keep.	Did they pay with cash?
	Did he/she use cheques?	Felt this was increasingly not done anymore.	Remove question.
	Did he/she make appointments?	Felt this needed examples and details of how the appointment is made e.g. phone, in person etc	Keep as is.	Did he/she make appointments?			Did they make appointments?	3	Candidate for inclusion.	Keep.	Did they make appointments?
	Did he/she fill in forms?	Affected by physical difficulties. Does online and paper need to be distinguished.	Physical difficulities are addressed in the follow up question. Keep as is.	Did he/she fill in forms?			Did they fill in forms?	3	Candidate for inclusion.	Keep.	Did they fill in forms?
	Did he/she work?	Need to clarify between this and unpaid work.	Change to "paid work".	Did he/she do paid work?			Did they do paid work?	5	Candidate for exclusion.	Keep. Age group of sample mainly retired but would like to make the questionnaire available to all age groups. Included in the short version.	Did they do paid work?
										Add question in order to provide additional details about specific IADL.	Did they function adequately at work?
			Add "unpaid work"	Did he/she do unpaid work?			Did they do unpaid work?	5	Candidate for exclusion.	Remove question.
	Did he/she look up telephone numbers?	Need to distinguish between on a mobile and in a phone book. People do not use phonebooks anymore. Could add operating a telephone.	Keep as is.	Did he/she look up telephone numbers?			Did they look up telephone numbers?	3	Candidate for inclusion	Keep	Did they look up telephone numbers?
	Did he/she use an instruction manual?	This is done very infrequently. Does this need to be more specific?	Keep as is.	Did he/she use an instruction manual?			Did they use an instruction manual?	4	Candidate for inclusion	Keep	Did they use an instruction manual?
	Did he/she use a computer?	Does this include a tablet?		Did he/she use a computer?			Did they use a computer?	2	Candidate for inclusion.	Keep.	Did they use a computer?
	Did he/she use email?			Did he/she use email?			Did they use email?	2	Candidate for inclusion.	Keep.	Did they use email?
	Did he/she use a computer to write or process words?	Overly complicated phrase.	Change language to "using a computer to type words".	Did he/she use a computer to type words?			Did they use a computer to type words?	3	Candidate for inclusion.	Keep.	Did they use a computer to type words?
	Did he/she print documents?			Did he/she print documents?			Did they print documents?	4	Candidate for inclusion.	Keep.	Did they print documents?
	Did he/she view photographs on the computer?			Did he/she view photographs on the computer?			Did they view photographs on the computer?	4	Candidate for inclusion.	Keep.	Did they view photographs on the computer?
	Did he/she edit photographs?	Most people do not do this or know how to do this. This is a higher skill.		Did he/she edit photographs?			Did they edit photographs?	6	Candidate for exclusion.	Remove question.
	Did he/she install software updates?	This is not done very frequently.	Very infrequent but very informative when it is done.	Did he/she install software updates?			Did they install software updates?	6	Candidate for exclusion.	Remove question.
	Did he/she install new programs?			Did he/she install new programs?			Did they install new programs?	6	Candidate for exclusion.	Remove question.
	Did he/she learn to do new things on the computer?	Might need examples, does this mean learning new computer skills or learning to do general things?	Keep as is.	Did he/she learn to do new things on the computer?			Did they learn to do new things on the computer?	5	Candidate for exclusion.	Remove question.
	Did he/she search the internet for information?			Did he/she search the internet for information?			Did they search the internet for information?	2	Candidate for inclusion.	Keep.	Did they search the internet for information?
	Did he/she book a trip on the internet?	Similar to booking holidays.	Remove question.
	Did he/she buy on the internet?	Suggestions to change the language included: "buy something on the internet", "online shopping" etc	Change to "buy something on the internet"	Did he/she buy something on the internet?			Did they buy something on the internet?	5	Candidate for exclusion.	Remove question.
	Did he/she book tickets on the internet?	Similar process to previous questions.	Remove question.
	Did he/she operate the television remote control?	Full term not commonly used.	Shorten to "television remote". Change "operating" to "using".	Did he/she use the television remote?			Did they use the television remote?	1	Candidate for inclusion.	Keep.	Did they use the television remote?
	Did he/she operate a video recorder?	Outdated activity.	Remove question.
	Did he/she program a video recorder?	Outdated activity.	Remove question.
	Did he/she operate a DVD player?	Changed operating to using	Change "operating" to "using".	Did he/she use a DVD player?			Did they use a DVD player?	4	Candidate for inclusion.	Keep.	Did they use a DVD player?
	Did he/she operate a DVD recorder?	Changed operating to using	Change "operating" to "using".	Did he/she use a DVD recorder?	Might interpret 50 and 51 as the same thing.	Leave in for applicability questionnaire.	Did they use a DVD recorder?	4	Candidate for inclusion. Possibly confusing this with the DVD player.	Remove question. Not included in short version.
	Did he/she record a television show?	People tend to say programme and not show.	Change language to "programme".	Did he/she record a television programme?			Did they record a television programme?	2	Candidate for inclusion.	Keep.	Did they record a television programme?
	Did he/she use electronic devices?	Too broad and needs example. Questions about whether this is needed and what is the relevance.	See previous comments on borad questions. Discussion about changing the language but decided to keep as is for next step.	Did he/she use electronic devices?	Confusion over the term electronic devices.	Change to technology.	Did they use technology?	2	Candidate for inclusion.	Keep.	Did they use technology?
	Did he/she use new electronic devices?	New to the market or new to them? Could add "… or gadget".	Discussion about adding the term gadget but decided to keep as is.	Did he/she use new electronic devices?	Confusion over the term electronic devices.	Change to technology.	Did they use new technology?	5	Candidate for exclusion. Confusion about what this means. 11 missing answers.	Not in short version. Remove question.
	Did he/she operate an answering machine / voicemail?		Change "operating" to "using".	Did he/she use an answering machine / voicemail?			Did they use an answering machine / voicemail?	2	Candidate for inclusion.	Keep.	Did they use an answering machine / voicemail?
	Did he/she use a smartphone?	If you do not know what they are using this for then how is it different to Q57? Suggestion to switch the order of 56 and 57.	Swopping the questions will create other problems. Keep as is.	Did he/she use a smartphone?	Unsure what a smartphone is.	Change to "using a mobile phone to go on the internet".	Did they use a mobile phone to go on the internet?	6	Candidate for exclusion.	Remove question.
	Did he/she use a mobile phone?			Did he/she use a mobile phone?			Did they use a mobile phone?	1	Candidate for inclusion.	Keep.	Did they use a mobile phone?
	Did he/she play card and board games?	Might not have someone to do this with. Some games are more complex than others.	Keep as is.	Did he/she play card and board games?			Did they play card and board games?	4	Candidate for inclusion.	Keep.	Did they play card and board games?
	Did he/she book holidays?	Not done very frequently. Question is asked earlier but on the computer. Is this done by themselves or with a travel agent or with their partner/friend/relative?	Keep as is.	Did he/she book holidays?	Some people are involved in organising the holidays but do not complete the final booking.	Change to "arranging holidays".	Did they arrange holidays?	4	Candidate for inclusion.	Keep.	Did they arrange holidays?
	Did he/she play computer games?			Did he/she play computer games?			Did they play computer games?	5	Candidate for exclusion.	Remove question.
	Did he/she drive a car?			Did he/she drive a car?			Did they drive a car?	1	Candidate for inclusion.	Keep.	Did they drive a car?
										Question missing that was in the original Dutch version but not in the translated version sent to the UK. Item in short version. Add item.	Did they drive a car without losing their way?
										Question missing that was in the original Dutch version but not in the translated version sent to the UK. Add item.	Were they a safe driver?
	Did he/she read a map?	Only relevant for people who have done this in the past.		Did he/she read a map?			Did they read a map?	4	Candidate for inclusion.	Keep.	Did they read a map?
	Did he/she read a map of an unfamiliar city or area?	Need an option to say "I have never done this".		Did he/she read a map of an unfamiliar city or area?			Did they read a map of an unfamiliar city or area?	5	Candidate for exclusion.	Remove question.
	Did he/she use a map to find his/her way to an unfamiliar place?	What about using a phone or computer map?		Did he/she use a map to find his/her way to an unfamiliar place?			Did they use a map to find his/her way to an unfamiliar place?	5	Candidate for exclusion.	Remove question.
	Did he/she use a sat-nav system?	People tend to just say sat-nav.	Shorten to "sat-nav".	Did he/she use a sat-nav?			Did they use a sat-nav?	6	Candidate for exclusion.	Will be more relevant in younger groups and in the coming years. Included in shortened version.	Did they use a sat-nav?
	Did he/she use public transport?	Is this done with someone or alone?	Keep as is.	Did he/she use public transport?			Did they use public transport?	3	Candidate for inclusion.	Keep.	Did they use public transport?
	Did he/she look for important things at home?	Unclear and vague, needs examples.	This item is unclear but was suggested by clinicians and caregivers in the original development. Previous analysis shows it is a good indicator of functional ability. Keep as is.	Did he/she look for important things at home?	Unsure what this means.	Keep for applicability questionnaire.	Did they look for important things at home?	2	Candidate for inclusion. Confusion about what this means, 6 missing answers and comments from participants.	Not in short version. Remove question.
										This question was in the original Dutch version but was changed to using your keys. Included in the short version and considered to have good item characteristics. Add question.	Did they look for their keys?
	Did he/she use your keys?			Did he/she use your keys?			Did they use your keys?	3	Candidate for inclusion.	Keep.	Did they use your keys?
	Did he/she experience unplanned events?	Unsure what this means or what it is asking. Needs clarifying or words changing e.g. dealing with unplanned events.	Again this was suggested by caregivers. Keep as is.	Did he/she experience unplanned events?	Confusion over meaning.	Change to "experiencing unplanned circumstances".	Did they experience unplanned circumstances?	4	Candidate for inclusion. Confusion about what this means.	Not in short version. Question removed.
	Did he/she use medication?	Change language so that it expresses the decision making e.g. managing medication	Keep as is.	Did he/she use medication?	Direct debit is done automatically. Do this as and when needed.		Did they use medication?	1	Candidate for inclusion.	Keep.	Did they use medication?
	Did he/she meet people?	Unclear whether this is something people have arranged or just happened upon.	Remove question as not in the original Dutch version.
					Additional question suggestion.	Add question.	Did they exercise?	2	Candidate for inclusion.	Remove as not a cognitive task.
					Additional question suggestion.	Add question.	Did they look after animals?	5	Candidate for exclusion.	Remove question.
					Additional question suggestion.	Add question.	Did they read a book, magazine or newspaper?	1	Candidate for inclusion.	Keep.	Did they read a book, magazine or newspaper?
					Additional question suggestion.	Add question.	Did they maintain the garden?	2	Candidate for inclusion.	Keep.	Did they maintain the garden?
					Additional question suggestion.	Add question.	Did they socialise?	2	Candidate for inclusion.	More of a social function than an IADL. Remove question.
					Additional question suggestion.	Add question.	Did they engage in religious activity?	5	Candidate for exclusion.	Remove question.
					Additional question suggestion.	Add question.	Did they feed the birds?	2	Candidate for inclusion.	Not cognitively demanding enough to be an IADL. Remove question.
									Additional question suggestion.	Add question.	Did they look after family?
